# Supplementary material for: The Effect of Excessive Sulfate in the Li-Ion Battery Leachate on the Properties of Resynthesized Li[Ni1/3Co1/3Mn1/3]O2
Source: Materials (Basel). 2021 Nov 5;14(21):6672. doi: 10.3390/ma14216672 (PMC8587202; doi:10.3390/ma14216672)
Supplement: Supplementary file 1 [file materials-14-06672-s001.zip]

Archive with 1 entries (1 files):
- materials-1403667-supplementary.pdf
